# Supplementary material for: The Effect of Oral Diet Training in Indwelling Nasogastric Tube Patients with Prolonged Dysphagia
Source: Nutrients. 2024 Jul 26;16(15):2424. doi: 10.3390/nu16152424 (PMC11314472; doi:10.3390/nu16152424)
Supplement: Supplementary file 1 [file nutrients-16-02424-s001.zip]

Archive with 2 entries (2 files):
- Video S1._Group 2_NGT swallowing.wmv
- Video S2. Group 3_NGT swallowing.wmv
